# Supplementary material for: Suggestion of more suitable study designs and the corresponding reporting guidelines in articles published in the Journal of Educational Evaluation for Health Professions from 2021 to September 2022: a descriptive study
Source: J Educ Eval Health Prof. 2022 Dec 26;19:36. doi: 10.3352/jeehp.2022.19.36 (PMC9889887; doi:10.3352/jeehp.2022.19.36)
Supplement: Supplementary file 1 [file jeehp-19-36-dataset.xlsx]

## Sheet: Sheet1
year	DOI		type	title	Description of study design in title	Description of study design in the abstract	Description of study design in Methods section	Description of study design suggested by Soo Young Kim	Study design described by authors	Description of reporting guideline	Match of reporting guidelines by Soo Young Kim	Specific reporting guideline suggested by Soo Young Kim	Match of reporting guideline	Reporting guidelines described by authors
					0. N 1. Y	0. N 1. Y	0. N 1. Y			0. N 1. Y	0. 없음 1. 있음	기술	0. 적용할수 없음 1. 적용할수 있음	0. N 1. Y
2021	32		Review Article	Educational applications of metaverse: possibilities and limitations	0	1	0	review	review	0	0	0	0
2021	31		Review Article	The relationship of non-cognitive factors to academic and clinical performance in graduate rehabilitation science students in the United States: a systematic review	1	1	1	systematic review	systematic review	1	1	PRISMA2020	1	PRISMA2020
2021	29	1	Research article	Are we teaching health science students in the United States what they need to know about death and dying coping strategies?	0	1	1	descriptive cross-sectional survey	descriptive cross-sectional survey	0	0		0
2021	28		Brief report	Newly appointed medical faculty members’ self-evaluation of their educational roles at the Catholic University of Korea College of Medicine in 2020 and 2021: a cross-sectional survey-based study	1	0	1	descriptive cross-sectional survey	descriptive cross-sectional survey	0	0		0
2021	27		Review Article	E-learning in health professions education during the COVID-19 pandemic: a systematic review	1	1	1	systematic review	systematic review	1	1	PRISMA2020	2	PRISMA
2021	26	2	Research article	Definition of character for medical education based on expert opinions in Korea	0	0	1	descriptive cross-sectional survey	survey-based content analysis study	0	0		0
2021	25	3	Research article	Comparing the cut score for the borderline group method and borderline regression method with norm-referenced standard setting in an objective structured clinical examination in medical school in Korea	0	0	1	diagnostic accuracy test	explorative study to mode	0	1	STARD	1
2021	24	4	Research article	Changes in academic performance in the online, integrated system-based curriculum implemented due to the COVID-19 pandemic in a medical school in Korea	0	0	1	befor and after study	comparative observational study	0			0
2021	23	5	Research article	Empirical analysis comparing the tele-objective structured clinical examination and the in-person assessment in Australia	0	1	1	historical cohort study	retrospective observational analysis.	0	1	STROBE	1
2021	22	6	Research article	No difference in learning outcomes and usability between using controllers and hand tracking during a virtual reality endotracheal intubation training for medical students in Thailand	0	0	1	non-randomized trial	cross-sectional study	0	1	TREND	1
2021	19	7	Research article	Trainees’ perceptions and expectations of formal academic mentoring during the COVID-19 pandemic in Indonesian cardiology residency programs	0	0	1	descriptive cross-sectional survey	cross-sectional study	0	0		0
2021	18		Brief report	Is dental autotransplantation underestimated and underused by Syrian dentists?	0	0	1	descriptive cross-sectional survey	descriptive cross-sectional survey	0	0		0
2021	17		review	Sample size determination and power analysis using the G*Power software	0	1	0	review	review	0	0		0
2021	16	8	Research article	The relationships of nursing students’ satisfaction and self-confidence after a simulation-based course with their self-confidence while practicing on real patients in Vietnam	1	1	1	descriptive cross-sectional survey	cross-sectional descriptive study	1	0		0	strobe
2021	15	9	Research article	The accuracy and consistency of mastery for each content domain using the Rasch and deterministic inputs, noisy “and” gate diagnostic classification models: a simulation study and a real-world analysis using data from the Korean Medical Licensing Examination	0	0	0	diagnostic accuracy test	simulation study	0	0		0
2021	14	10	Research article	Effects of a curriculum integrating critical thinking on medical students’ critical thinking ability in Iran: a quasi-experimental study	0	1	1	befor and after study	pre-test, post-test quasi-experimental design	0	0		0	0
2021	12		Brief report	Feasibility of clinical performance assessment of medical students on a virtual sub-internship in the United States	0	0	1	descriptive cross-sectional survey	report-based comparison study	0	1	TREND	1	TREND
2021	11		Review Article	Assessment methods and the validity and reliability of measurement tools in online objective structured clinical examinations: a systematic scoping review	1	1	1	scoping review	scoping review	1	1	PRISMA-ScR	1	PRISMA-ScR
2021	10		Brief report	Effects of a simulation-based blended training model on nurses’ treatment decision-related knowledge about oral cancer in Taiwan: a pilot survey	0	0	1	befor and after study	pre- and post-intervention comparison study	0	0		0	0
2021	9	11	Research article	Correlation between academic self-efficacy and burnout originating from distance learning among nursing students in Indonesia during the coronavirus disease 2019 pandemic	0	0	0	descrptive cross-sectional	0	0	0		0
2021	8	12	Research article	Comparison of the use of manikins and simulated patients in a multidisciplinary in situ medical simulation program for healthcare professionals in the United Kingdom	0	0	1	cross-sectional study	urvey-based observational study.	0	1	STROBE	0
2021	7	13	Research article	Changes in the working conditions and learning environment of medical residents after the enactment of the Medical Resident Act in Korea in 2015: a national 4-year longitudinal study	0	1	1	befor and after study	cross-sectional survey study	0	0		0
2021	6	14	Research article	Malaysian pharmacy students’ perspectives on the virtual objective structured clinical examination during the coronavirus disease 2019 pandemic	0	1		descrptive cross-sectional	descrptive cross-sectional	0	0		0
2021	5	15	Research article	Medical students’ pattern of self-directed learning prior to and during the coronavirus disease 2019 pandemic period and its implications for Free Open Access Meducation within the United Kingdom	0	0	1	descrptive cross-sectional	cross-sectional mixed survey	1	0		0	strobe
2021	4	16	Research article	Agreement between medical students’ peer assessments and faculty assessments in advanced resuscitation skills examinations in South Korea	0	0		diagnostic accuracy test	retrospective exploratory study	0	1	STARD	0
2021	3		Review	The effectiveness of cultural competence education in enhancing knowledge acquisition, performance, attitudes, and student satisfaction among undergraduate health science students: a scoping review	1	1	1	scoping review	scoping review	1	1	PRISMA-ScR	1	PRISMA-ScR
2022	26	17	Research article	Acceptability of the 8-case objective structured clinical examination of medical students in Korea using generalizability theory: a reliability study	1	1	1	diagnostic accuracy test	explorative study	0	1	stard	0
2022	25	18	Research article	Medical students’ self-assessed efficacy and satisfaction with training of endotracheal intubation and central venous catheterization with smart glasses in Taiwan: a non-equivalent control-group pre-and post-test study	1	1	1	non-randomized trial	a non-equivalent control-group pre-and post-test study	1	1	TREND	1
2022	24		Brief report	Initial steps for integrating academic electronic health records into clinical curricula of physical and occupational therapy in the United States: a survey-based observational study	1	0	1	descrptive cross-sectional	survey-based observational study	1	0		0	strobe
2022	23	19	Research article	Possibility of using the yes/no Angoff method as a substitute for the percent Angoff method for estimating the cutoff score of the Korean Medical Licensing Examination: a simulation study	1	0		diagnostic accuracy test	simulation study	0	0	STARD	0
2022	22	20	Research article	Self-control as an important factor affecting the online learning readiness of Vietnamese medical and health students during the COVID-19 pandemic: a network analysis	1	1	1	descriptive cross-sectional survey	a network analysis	0	0		0
2022	21	1	Research article	Content validity test of a safety checklist for simulated participants in simulation-based education in the United Kingdom: a methodological study	1	0	1	befor and after study	methodological study	0	0		0
2022	20	1	Research article	Effect of a forensic nursing virtual education course on knowledge and clinical decision-making of master’s nursing students in Iran: a non-equivalent control group pre- and post-test study	1	1	1	non-randomized trial	non-equivalent control group pre- and post-test study	1	1	TREND	1
2022	18		Case report	Successful pilot application of multi-attribute utility analysis concepts in evaluating academic-clinical partnerships in the United States: a case report	1	0	1	technical report	a case report	0	0		0
2022	17		Review article	Characteristics and 10 key components of interpersonal caring: a narrative review	1	1	0	narrative review	narrative review	0	0		0	0
2022	16		Review Article	Prevalence of burnout and related factors in nursing faculty members: a systematic review	1	1	1	systematic review	systematic review	1	1	PRISMA	1
2022	14	1	Research articles	Effect of online education on the knowledge on, attitudes towards, and skills in patient safety for nursing students in Korea: a mixed-methods study	1	1	1	befor and after study	single-group pre-and post-test design	1	0	없음	0	strorobe
2022	13	1	Research articles	Comparison between residents with a 6-year medical program and a 7-year medical program in terms of objective structured clinical examination performance in postgraduate year training in Taiwan: a 2-group pre- and post-test non-synchronized study	1	0	1	comparative before and after	2 groups pre-and post-test non-synchronized study	0	0	없음	0	strobe
2022	12		Brief report	Educational impact of an active learning session with 6-lead mobile electrocardiography on medical students’ knowledge of cardiovascular physiology during the COVID-19 pandemic in the United States: a survey-based observational study	1	1	1	befor and after study	a survey-based observational study	1	0	없음	0	STORBE
2022	11	1	Research articles	Simulation-based training using a novel Surabaya hysterectomy mannequin following video demonstration to improve abdominal hysterectomy skills of obstetrics and gynecology residents during the COVID-19 pandemic in Indonesia: a pre- and post-intervention study	1	0	1	RCT	pre- and post-intervention study	1	0	CONSORT	0	STROBE
2022	10	1	Research articles	Is it possible to introduce an interview to the Korean Medical Licensing Examination to assess professional attributes?: a survey-based observational study	1	1	1	descriptive cross-sectional survey	survey-based observational study	1	0		0	strobe
2022	9	1	Research articles	Medical residents and attending physicians’ perceptions of feedback and teaching in the United States: a qualitative study	1	1	1	Qualitative methodology	Qualitative methodology	1	COREQ	COREQ	1
2022	8	1	Research articles	No difference in factual or conceptual recall comprehension for tablet, laptop, and handwritten note-taking by medical students in the United States: a survey-based observational study	1	1	1	non-randomized trial	survey-based observational study	0	0		0
2022	7	1	Research articles	Doctoral physical therapy students’ increased confidence following exploration of active video gaming systems in a problem-based learning curriculum in the United States: a pre- and post-intervention study	1	1	1	befor and after study	pre- and post-intervention study	1	0		0	STROBE
2022	4	1	Research article	Obstetrics and gynecology residents’ satisfaction and self-confidence after an anal sphincter injury simulation-based workshop in Indonesia: a pre- and post-intervention comparison study	1	0	1	befor and after study	cross-sectional observational study	1	0		0
					25	24	37	44	1				17
					55.5556	53.3333	82.2222	97.7778	2.22222	0.377778
										28
										0.622222
							30	0.666667
							8	0.177778
							6	0.133333
							1	0.0222222

## Sheet: Sheet2
1									불가능	권장지침명시	적절한권장지침	가능	적절한 권장지침	권장지침적용의적절성	기술한 지침	적절성
1									1	0	0	0	0	0
1				3	16.6667					1	1	1	PRISMA2020	1	PRISMA2020	1
1				2	11.1111				2	0	0	0		0		0
1				5	27.7778				2	0	0	0		0		0
0	3			4	22.2222					1	1	1	PRISMA2020	2	PRISMA	1
0	2			1	5.55556				2	0	0	0		0
0	4			2	11.1111					0	1	1	STARD	1		0
0									3	0		0		0
0	5									0	1	1	STROBE	1
1										0	1	1	TREND	1
1									2	0	0	0		0
1									2	0	0	0		0
1									1	0	0	0		0
0	2								2	1	0	0		0	strobe
1										0	0	1		0		0
1									3	0	0	0		0	0
1									2	0	1	0	TREND	1	TREND
1					27					1	1	1	PRISMA-ScR	1	PRISMA-ScR	1
0	1								3	0	0	0		0	0
0	3								2	0	0	0		0
0	4									0	1	1	STROBE	0
1									3	0	0	0		0
1									2	0	0	0		0
0	2								2	1	0	0		0	strobe	0
1										0	1	1	STARD	0
0	2									1	1	1	PRISMA-ScR	1	PRISMA-ScR	1
1										0	1	1	stard	0
0	3									1	1	1	TREND	1		1
1									2	1	0	0		0	strobe	0
0	3		1							0	0	1	STARD	0
0	4									0	0	0		0
1									3	0	0	0		0
0										1	1	1	TREND	1		1
1									4	0	0	0		0
1									1	0	0	0		0	0
1										1	1	1	PRISMA	1		1
1									3	1	0	0	없음	0	strorobe	0
0	4								3	1	0	0	없음	0	strobe
0	5								3	1	0	0	없음	0	STORBE	0
0	3									1	0	1	CONSORT	0	STROBE	0
1									2	1	0	0		0	strobe	0
0	5									1	COREQ	1	COREQ	1		1
1										0	0	1		0
0	4								3	1	0	0		0	STROBE	0
									3	1	0	0		0	STROBE	0
			1
25	4	20						11.1111	3	18	14	18	27			8	44.4444		5
	5	25						44.4444	12	40	31.1111	40	60			10	55.5556		4
0.555556	5	25						40.7407	11										1
	3	15						3.7037	1
	2	10

## Sheet: Sheet4
descriptive cross-sectional survey	descriptive cross-sectional survey
descriptive cross-sectional survey	descriptive cross-sectional survey
descriptive cross-sectional survey	survey-based content analysis study
descriptive cross-sectional survey	cross-sectional study
descriptive cross-sectional survey	descriptive cross-sectional survey
descriptive cross-sectional survey	cross-sectional descriptive study
descriptive cross-sectional survey	report-based comparison study
descriptive cross-sectional survey	a network analysis
descriptive cross-sectional survey	survey-based observational study
befor and after study	comparative observational study
befor and after study	pre-test, post-test quasi-experimental design
befor and after study	pre- and post-intervention comparison study
befor and after study	cross-sectional survey study
befor and after study	methodological study
befor and after study	single-group pre-and post-test design
befor and after study	a survey-based observational study
befor and after study	pre- and post-intervention study
befor and after study	cross-sectional observational study
comparative before and after	2 groups pre-and post-test non-synchronized study
cross-sectional study	urvey-based observational study.
descrptive cross-sectional	0
descrptive cross-sectional	descrptive cross-sectional
descrptive cross-sectional	cross-sectional mixed survey
descrptive cross-sectional survey	survey-based observational study
diagnostic accuracy test	explorative study to mode
diagnostic accuracy test	simulation study
diagnostic accuracy test	retrospective exploratory study
diagnostic accuracy test	explorative study
diagnostic accuracy test	simulation study
historical cohort study	retrospective observational analysis.
narrative review	narrative review
non-randomized trial	cross-sectional study
non-randomized trial	a non-equivalent control-group pre-and post-test study
non-randomized trial	non-equivalent control group pre- and post-test study
non-randomized trial	survey-based observational study
Qualitative methodology	Qualitative methodology
RCT	pre- and post-intervention study
review	review
review	review
scoping review	scoping review
scoping review	scoping review
systematic review	systematic review
systematic review	systematic review
systematic review	systematic review
technical report	a case report

## Sheet: Sheet3
															Inadequate description of descriptive cross-sectional survey	5	25
															Inappropriate description of before and after study	5	25
															Inadequate description of diagnostic accuracy study	4	20
															Inadequate description of non-randomized trial	3	15
															No research design description	1	5
descriptive cross-sectional survey	survey-based content analysis study
descriptive cross-sectional survey	cross-sectional study
descriptive cross-sectional survey	descriptive cross-sectional survey
descriptive cross-sectional survey	cross-sectional descriptive study
descriptive cross-sectional survey	report-based comparison study
descriptive cross-sectional survey	a network analysis
descriptive cross-sectional survey	survey-based observational study
descriptive cross-sectional survey	urvey-based observational study.
descriptive cross-sectional survey	0
descriptive cross-sectional survey	descriptive cross-sectional survey
descriptive cross-sectional survey	cross-sectional mixed survey
descriptive cross-sectional survey	survey-based observational study	14
diagnostic accuracy test	explorative study to mode
diagnostic accuracy test	simulation study
diagnostic accuracy test	retrospective exploratory study
diagnostic accuracy test	explorative study
diagnostic accuracy test	simulation study	5
historical cohort study	retrospective observational analysis.	1
narrative review	narrative review	1
non-randomized trial	cross-sectional study
non-randomized trial	a non-equivalent control-group pre-and post-test study
non-randomized trial	non-equivalent control group pre- and post-test study
non-randomized trial	survey-based observational study	4
Qualitative methodology	Qualitative methodology	4
RCT	pre- and post-intervention study	1
review	review
review	review	2
scoping review	scoping review
scoping review	scoping review	2
systematic review	systematic review
systematic review	systematic review
systematic review	systematic review	4
technical report	a case report	1
